# Supplementary material for: A systems pharmacology approach based on oncogenic signalling pathways to determine the mechanisms of action of natural products in breast cancer from transcriptome data
Source: BMC Complement Med Ther. 2021 Jun 30;21:181. doi: 10.1186/s12906-021-03340-z (PMC8244196; doi:10.1186/s12906-021-03340-z)
Supplement: Supplementary file 8 — Additional file 8: Supplementary Table 5. Enriched pathways in up- and down-regulated subnetworks. FDR < 0.05. [file 12906_2021_3340_MOESM8_ESM.xlsx]

## Sheet: Sheet1
Supplementary Table 5: Enriched pathways in up- and down-regulated subnetworks. ACT: Actein, CKI: Compound Kushen Injection, WA: Withaferin A, I3C: Indole-3-carbinol, U: Up-regulated and D: Down-regulated

## Sheet: ACT_MDA453_U
	Signaling Pathways	FDR	Genes
	Apoptosis-related network due to altered Notch3 in ovarian cancer WP2864	0.000109402988645902	APP;CDKN1A;GCLC;HSPA5;TNFRSF10B;SQSTM1;TNFRSF21;IER3
	intrinsic apoptotic signaling pathway (GO:0097193)	0.000193521349340628	CASP9;CDKN1A;CEBPB;DDIT3;DNAJC10;CASP4;TNFRSF10B;TRIB3;KRCC1;BCL2L2;ATF4
	NRF2 pathway WP2884	0.000205393090928702	ABCC3;GCLC;SLC2A10;TXNRD1;MAFG;FTH1;HMOX1;GCLM;FGF13;SQSTM1;SLC39A14;FTL
	Trans-sulfuration pathway WP2333	0.000377618756696539	GOT1;CBS;CTH;GCLM
	Sterol Regulatory Element-Binding Proteins (SREBP) signalling WP1982	0.000414815176963254	PRKAA1;HMGCS1;SCD;INSIG1;LPIN1;ATF6;LDLR;FDFT1
	Photodynamic therapy-induced NFE2L2 (NRF2) survival signaling WP3612	0.000861115474473847	ABCC3;GCLC;NQO2;HMOX1;GCLM
	Insulin Signaling WP481	0.00133085347552768	PRKAA1;TBC1D4;KIF3A;EIF4EBP1;GRB10;PTEN;ENPP1;TRIB3;CBLB;MAPK6;RHOQ
	PI3K-AKT-mTOR signaling pathway and therapeutic opportunities WP3844	0.00188045749913114	RB1CC1;EIF4EBP1;GRB10;PTEN;ULK1
	apoptotic process (GO:0006915)	0.00406419371750403	APP;GADD45A;SIAH1;PAWR;TNFRSF10B;AHR;IFIT2;FXR1;CASP9;BCL2L13;RRAGC;CASP4;TNFRSF21;IER3
	Target Of Rapamycin (TOR) Signaling WP1471	0.0041077481546253	PRKAA1;RRAGC;RRAGD;EIF4EBP1;ULK1
	Pathways in clear cell renal cell carcinoma WP4018	0.00626408591216769	PBRM1;SHMT2;GRB10;PTEN;PHGDH;SQSTM1;VEGFA
	Focal Adhesion-PI3K-Akt-mTOR-signaling pathway WP3932	0.00626408591216769	CDKN1A;PRKAA1;PTEN;LAMC1;ELAVL1;VEGFA;CASP9;COL1A1;EIF4EBP1;ULK1;FGF13;PELO;IL6R;ATF4
	miRNA regulation of p53 pathway in prostate cancer WP3982	0.00693274400343428	CASP9;SIAH1;PTEN;TNFRSF10B
	positive regulation of apoptotic process (GO:0043065)	0.0140080793035231	PRNP;GADD45A;SIAH1;PAWR;GADD45G;IFIT2;CASP9;APH1B;BCL6;DDIT3;ARHGEF2;ATF6;SQSTM1;ARHGEF5;ATF4
	Cholesterol Biosynthesis Pathway WP197	0.0157236775373568	HMGCS1;MSMO1;FDFT1
	ERAD pathway (GO:0036503)	0.0199173847459984	HSPA5;EDEM1;DNAJC10;SEL1L;TRIM25;DNAJB9;HERPUD1
	ubiquitin-dependent ERAD pathway (GO:0030433)	0.0241330156907206	HSPA5;EDEM1;DNAJC10;EDEM2;SEL1L;DNAJB9
	regulation of apoptotic process (GO:0042981)	0.0249694137668157	PRKAA1;IFIT2;CASP9;APH1B;TRIM2;CTSB;HTATIP2;CBX4;HSPA5;GADD45A;SIAH1;ASNS;PAWR;TNFRSF10B;RABGGTB;GADD45G;VEGFA;ITCH;GCLC;BCL6;ARHGEF2;ATF6;SQSTM1;ARHGEF5;BCL2L2;TNFRSF21;ATF4
	Calnexin/calreticulin cycle_Homo sapiens_R-HSA-901042	0.0370228588625289	EDEM1;EDEM2;SEL1L
	Integrated Cancer Pathway WP1971	0.0434430332453758	CASP9;CDKN1A;PTEN;BACH1
	TGF-beta Signaling Pathway WP366	0.0434430332453758	TGIF1;APP;CDKN1A;ITCH;KLF6;NEDD4L;ATF3
	N-glycan trimming in the ER and Calnexin/Calreticulin cycle_Homo sapiens_R-HSA-532668	0.0486067321760061	EDEM1;EDEM2;SEL1L

## Sheet: ACT_MDA453_D
	Signaling Pathways	FDR	Genes
	regulation of mitotic cell cycle (GO:0007346)	0.000120150752503995	APP;BORA;PLK1;MKI67;PKMYT1;CDC25C;TPX2;CCNB1;PSRC1;TACC3;CDK1;RCC1;BIRC5;FBXO5;KIF20B
	regulation of mitotic cell cycle spindle assembly checkpoint (GO:0090266)	0.000262548954454199	CDT1;CCNB1;XRCC3;NDC80;CDK5RAP2
	regulation of metaphase/anaphase transition of cell cycle (GO:1902099)	0.000488533623788147	CENPE;UBE2C;PLK1;CDC6
	negative regulation of pathway-restricted SMAD protein phosphorylation (GO:0060394)	0.00113520496190883	PMEPA1;LDLRAD4;SMAD6;SMAD7
	Photodynamic therapy-induced HIF-1 survival signaling WP3614	0.0017073268857149	PFKL;PKM;IGFBP3;BIRC5;BID;BCL2L1
	positive regulation of mitotic cell cycle (GO:0045931)	0.0024796809476078	APP;CCNB1;XRCC3;NUSAP1;LRP5;NDC80;AURKA
	regulation of cell cycle checkpoint (GO:1901976)	0.00449174762127813	RFWD3;RPA2;WDR76
	regulation of transforming growth factor beta receptor signaling pathway (GO:0017015)	0.00525245690221123	ING2;PEG10;PMEPA1;LDLRAD4;NREP;SMAD6;THBS1;SMAD7
	positive regulation of G2/M transition of mitotic cell cycle (GO:0010971)	0.00550918688268856	CCNB1;CDK1;CDC7;DTL
	Pathways Affected in Adenoid Cystic Carcinoma WP3651	0.00597609450741834	FBXW7;PRKDC;CHEK2;CHEK1;MYB;BCOR;SMC1A
	positive regulation of cell cycle G2/M phase transition (GO:1902751)	0.00665709854053365	CCNB1;CDK1;CDC7;DTL
	Interferon Signaling_Homo sapiens_R-HSA-913531	0.00697833661687271	NUP93;NDC1;NUP205;IFITM2;NUP107;NUP188;NUP155;NUP85;OAS3;TRIM14;NUP160;PIAS1
	Androgen receptor signaling pathway WP138	0.00880447772895027	PSMC3IP;NCOR2;PIAS3;AR;CCNE1;PIK3R2;PIAS1;RAD9A
	Apoptosis-related network due to altered Notch3 in ovarian cancer WP2864	0.0103443156065014	NET1;APP;HELLS;BIRC5;THBS1;SMAD7
	regulation of ubiquitin-protein ligase activity involved in mitotic cell cycle (GO:0051439)	0.0132024281445166	CCNB1;UBE2C;PLK1;CDK2;CDK1;BUB1B;FBXO5
	Fas Ligand (FasL) pathway and Stress induction of Heat Shock Proteins (HSP) regulation WP314	0.0203631319270662	DFFB;PRKDC;ARHGDIB;LMNB2;LMNB1
	regulation of cell cycle G1/S phase transition (GO:1902806)	0.0205334093234594	FBXW7;KIF14;ATP2B4;E2F1
	signal transduction involved in G2 DNA damage checkpoint (GO:0072425)	0.023822364697558	PLK1;CHEK1;DTL
	PTK6 Regulates Cell Cycle_Homo sapiens_R-HSA-8849470	0.0248884910148271	CCNE1;CDK2
	regulation of centrosome cycle (GO:0046605)	0.0256178617909448	CHEK1;XRCC3;KIF11;AURKA
	Human Thyroid Stimulating Hormone (TSH) signaling pathway WP2032	0.0282133190270978	CCND3;CCNE1;CDK2;E2F1;ADCY3;PIK3R2
	signal transduction involved in DNA damage checkpoint (GO:0072422)	0.0286702348669011	PLK1;CHEK1;DTL
	ID signaling pathway WP53	0.0363372389775052	CCNE1;ID1;CDK2
	Photodynamic therapy-induced AP-1 survival signaling. WP3611	0.0366456636050301	CCNA2;CCNE1;TRAF5;BID;BCL2L1
	intrinsic apoptotic signaling pathway in response to DNA damage (GO:0008630)	0.038858216314246	MSH6;MSH2;CHEK2;E2F1;BCL2L1
	BH3-only proteins associate with and inactivate anti-apoptotic BCL-2 members_Homo sapiens_R-HSA-111453	0.0411733141893239	BID;BCL2L1
	negative regulation of ubiquitin-protein ligase activity involved in mitotic cell cycle (GO:0051436)	0.0445214747367578	CCNB1;UBE2C;CDK2;CDK1;BUB1B;FBXO5
	Intrinsic Pathway for Apoptosis_Homo sapiens_R-HSA-109606	0.0455821605608095	TFDP1;E2F1;BID;BCL2L1
	regulation of cell cycle phase transition (GO:1901987)	0.0464900215107417	FBXW7;PLK1;ATP2B4
	mir-124 predicted interactions with cell cycle and differentiation WP3595	0.0465474730945524	PTBP1;CTDSP1

## Sheet: CKI_MCF7_U
	Signaling Pathways	FDR	Genes
	FoxO signaling pathway	0.000109869	SMAD2;GABARAPL1;PRKAA1;CHUK;GADD45A;PIK3R3;PIK3CB;FOXO4;STK4;ATG12;TGFBR2;GADD45G;MAPK9;NRAS;PIK3CA;BCL6;TNFSF10;MDM2;KRAS;SOS1;SOS2
	Insulin Signaling WP481	0.00105799	MAP3K2;PRKAA1;MAP3K1;STXBP3;STXBP4;SNAP23;PIK3R3;TSC1;PTPN11;PIK3CB;PIK3C2A;INPP4A;MAPK9;PIK3CA;KIF3A;MAPK6;MAP4K5;SOS1;CRK;SOS2;RHOQ
	PI3K-AKT-mTOR signaling pathway and therapeutic opportunities WP3844	0.0022331	NRAS;PIK3CA;NOS3;RB1CC1;PIK3R3;KRAS;PIK3CB;FOXO4
	EGF/EGFR Signaling Pathway WP437	0.00267843	VAV3;MAP3K2;MAP3K1;NOS3;NCOA3;PTPN11;ASAP1;PTPN12;FOXO4;PTK2;MAPK9;CREB1;SYNJ1;NEDD4;KRAS;SOS1;STAM2;EPS15;CRK;SOS2
	mTOR signaling pathway	0.00513823	ATP6V1A;PRKAA1;CHUK;PIK3R3;TSC1;PIK3CB;NRAS;CLIP1;PIK3CA;RRAGD;DDIT4;KRAS;LPIN1;ATP6V1E1;SOS1;FNIP2;SOS2;ATP6V1C1
	NRF2 pathway WP2884	0.00556409	GSTM4;GSTM3;NQO1;HSP90AA1;ABCC2;SRXN1;TXNRD1;SLC7A11;PTGR1;TGFBR2;GCLC;FTH1;ME1;HMOX1;UGT1A9;UGT1A7;NFE2L2;FTL
	Aryl Hydrocarbon Receptor Pathway WP2873	0.0064541	NQO1;HSP90AA1;CYP1A2;MGST1;CYP1A1;AHR;UGT1A9;UGT1A7;NFE2L2
	Regulation of signaling by CBL_Homo sapiens_R-HSA-912631	0.00900098	YES1;PIK3CA;BLNK;PIK3R3;PIK3CB;CRK
	Tie2 Signaling_Homo sapiens_R-HSA-210993	0.00900098	NRAS;PIK3CA;PTPN11;KRAS;PIK3CB;SOS1
	Angiopoietin Like Protein 8 Regulatory Pathway WP3915	0.0109441	MAP3K2;PRKAA1;MAP3K1;PIK3R3;TSC1;PIK3CB;PIK3C2A;MAPK9;PIK3CA;SESN3;MAPK6;MAP4K5;SOS1;CRK;SOS2;RHOQ
	ERBB signaling pathway (GO:0038127)	0.0120956	HSP90AA1;PTPN11;PTPN12;PIK3C2A;PTK2;NRAS;PIK3CA;KIF16B;CPNE3;KRAS;SOS1;EPS15;FAM83B
	Photodynamic therapy-induced NFE2L2 (NRF2) survival signaling WP3612	0.0130979	NQO1;GCLC;ABCC2;SRXN1;HMOX1;NFE2L2
	Integrated Breast Cancer Pathway WP1984	0.0130979	RB1;SMAD2;BMPR2;CHUK;GADD45A;RALGAPA1;ZMYND8;NCOA3;TSC1;AHR;HMGCR;BACH1;TGFBR2;RAD50;CREB1;MDM2;KRAS
	VEGFA-VEGFR2 Signaling Pathway WP3888	0.0130979	ATF2;HSP90AA1;PRKAA1;NOS3;ROCK2;TRPC1;EIF2AK3;PTPN11;FOXO4;PTK2;RAP1B;MAPK9;CREB1;PIK3CA;MYO6;CAPN2;TXNIP;DNAJB9;WASF1;EPS15;CRK;PAK2;EIF2A
	Canonical and Non-Canonical TGF-B signaling WP3874	0.0148385	SMAD2;MAPK9;BMPR2;TGFBR2;LOXL2
	Neurotrophin signaling pathway	0.0162561	MAP3K1;KIDINS220;PIK3R3;PTPN11;PIK3CB;PSEN1;RAP1B;MAPK9;NRAS;PIK3CA;KRAS;SOS1;CRK;SOS2
	ErbB Signaling Pathway WP673	0.0175084	MAPK9;NRAS;PIK3CA;MDM2;PIK3R3;KRAS;PIK3CB;SOS1;CRK;SOS2;PAK2;PTK2
	B cell receptor signaling pathway	0.0184361	VAV3;NRAS;PIK3CA;CHUK;BLNK;PIK3R3;KRAS;PIK3CB;SOS1;SOS2
	Sterol Regulatory Element-Binding Proteins (SREBP) signalling WP1982	0.0198048	CDK8;SEC24B;PRKAA1;CREB1;PIK3CA;HMGCS1;INSIG2;SAR1B;HMGCR;LPIN1
	ErbB signaling pathway	0.021281	MAPK9;NRAS;PIK3CA;PIK3R3;KRAS;PIK3CB;SOS1;CRK;SOS2;PAK2;PTK2
	epidermal growth factor receptor signaling pathway (GO:0007173)	0.0245126	NRAS;PIK3CA;KIF16B;PTPN11;KRAS;PIK3C2A;SOS1;EPS15;FAM83B;PTK2
	T cell receptor signaling pathway	0.0261946	VAV3;MAPK9;NRAS;DLG1;PIK3CA;CHUK;PIK3R3;KRAS;PIK3CB;SOS1;SOS2;PAK2
	Nuclear Receptors Meta-Pathway WP2882	0.0290993	SRXN1;MGST1;SLC7A11;AHR;NR3C1;FTH1;ME1;HMOX1;UGT1A9;UGT1A7;GSTM4;GSTM3;NQO1;HSP90AA1;ABCC2;NCOA3;TXNRD1;PTGR1;TGFBR2;KTN1;GCLC;SCNN1A;CYP1A2;CYP1A1;BIRC2;NFE2L2;FTL
	ATM Signaling Pathway WP2516	0.0295644	ATF2;MAPK9;RAD50;CREB1;GADD45A;MDM2;TLK1
	Constitutive Signaling by EGFRvIII_Homo sapiens_R-HSA-5637810	0.0298074	NRAS;HSP90AA1;PIK3CA;KRAS;SOS1
	Signaling by EGFRvIII in Cancer_Homo sapiens_R-HSA-5637812	0.0298074	NRAS;HSP90AA1;PIK3CA;KRAS;SOS1
	transmembrane receptor protein tyrosine kinase signaling pathway (GO:0007169)	0.031652	CEP57;ATP6V1A;NCKAP1;BMPR2;ROCK2;ITSN1;PIK3R3;WASL;PIK3CB;FOXO4;PSEN1;PIK3C2A;SDCBP;BLNK;SHOC2;ATP6V1E1;PAK2;ATP6V1C1;APPL1;VAV3;ACTR2;HSP90AA1;YES1;NCBP2;EIF2AK3;PTPN11;PTK2;SETX;PIK3CA;KIF16B;DDIT4;SOS1;CRK;RHOQ
	C-type lectin receptor signaling pathway	0.0322665	CYLD;MAPK9;NRAS;ARHGEF12;PIK3CA;CHUK;CLEC7A;MDM2;PIK3R3;PTPN11;KRAS;PIK3CB
	Fc epsilon RI signaling pathway	0.0381337	VAV3;MAPK9;NRAS;PIK3CA;PIK3R3;KRAS;PIK3CB;SOS1;SOS2
	Estrogen signaling pathway	0.039341	ATF2;HSP90AA1;NOS3;NCOA3;HSPA6;PIK3R3;PIK3CB;NRAS;CREB1;PIK3CA;KRAS;SOS1;SOS2;EBAG9
	Signaling by FGFR3 fusions in cancer_Homo sapiens_R-HSA-8853334	0.0441419	NRAS;PIK3CA;KRAS;SOS1
	Phosphatidylinositol signaling system	0.0472178	INPP4A;PIKFYVE;MTMR2;DGKE;PIK3CA;SYNJ1;IMPAD1;PIK3R3;PIK3CB;PIK3C2A;MTM1
	Diseases of signal transduction_Homo sapiens_R-HSA-5663202	0.0499074	ZFYVE9;TNKS;SEL1L;PIK3R3;PIK3CB;FOXO4;NRAS;LRRFIP1;SMAD2;HSP90AA1;CHUK;NCBP2;MIB2;ADAM10;PTPN11;PPP2R5C;TGFBR2;CDK8;CREB1;PIK3CA;TBL1XR1;PSMC2;PSME4;MDM2;KRAS;SOS1

## Sheet: CKI_MCF7_D
	Signaling Pathways	FDR	Genes
	mRNA Splicing - Major Pathway_Homo sapiens_R-HSA-72163	0.000154197	HNRNPL;PTBP1;HNRNPM;FUS;ALYREF;POLR2G;ELAVL1;LSM4;SNRPA;SNRPB;POLR2L
	Resolution of AP sites via the multiple-nucleotide patch replacement pathway_Homo sapiens_R-HSA-110373	0.000272423	FEN1;LIG1;RFC2;POLD1;POLD2
	Post-chaperonin tubulin folding pathway_Homo sapiens_R-HSA-389977	0.000272423	TUBA1C;TUBA1B;TBCD;TUBB4B;TUBA4B
	EPHB-mediated forward signaling_Homo sapiens_R-HSA-3928662	0.004612	SRC;CFL1;ARPC4;EPHB2;ACTB
	Estrogen signaling pathway	0.00545931	KRT18;CALML5;SRC;RARA;TFF1;CALM3;ADCY1;FKBP4;ESR2
	ATM Signaling Pathway WP2516	0.00564011	FANCD2;H2AFX;TP53;CDC25A;TP73
	p53 signaling pathway	0.0132728	CCNB2;RRM2;CCND1;GTSE1;TP53;TP73
	Signal Transduction_Homo sapiens_R-HSA-162582	0.0139556	RET;APP;B4GALT1;DAGLA;WIPF1;MIR34A;ARHGDIG;ACTB;CDC20;PTBP1;CCND1;RUVBL1;IER3;NUDC;SYK;H2AFX;MATK;GFRA1;DUSP9;DOK1;GAL;PRKAR1B;RARA;BIRC5;KIF2C;PFN1;TP53;HIST1H2BJ;SRC;HIST1H2BK;CXCR4;CDCA8;ADCY1;IQGAP3;FGD1;AURKB;P2RY2;E2F1;POLR2G;POLR2L;HTR1E;PLK1;ARPC4;ZWINT;DHRS4;FMNL3;HNRNPM;FMNL1;PSMC3;PRC1;IL2RB;CENPM;ACKR3;SPC24;SPC25
	DNA damage response, signal transduction by p53 class mediator (GO:0030330)	0.019083	PRMT1;E2F1;FOXM1;GTSE1;TP53;E2F8;TP73
	Pathways in cancer	0.0203224	RET;IL4R;CALML5;GSTO1;DAPK2;CXCR4;KEAP1;ADCY1;ESR2;CKS1B;CCND1;IL2RB;RARA;E2F1;E2F2;BIRC5;CALM3;TP53
	Signaling by FGFR2_Homo sapiens_R-HSA-5654738	0.0213985	RET;SRC;GFRA1;ADCY1;DUSP9;PTBP1;HNRNPM;PSMC3;PRKAR1B;IL2RB;POLR2G;POLR2L;IER3
	Signaling by FGFR_Homo sapiens_R-HSA-190236	0.0234751	RET;SRC;GFRA1;ADCY1;DUSP9;PTBP1;HNRNPM;PSMC3;PRKAR1B;IL2RB;POLR2G;POLR2L;IER3
	regulation of intrinsic apoptotic signaling pathway (GO:2001242)	0.0278956	SLC9A3R1;SRC;DAPK2;S100A9;TP53
	Platelet activation, signaling and aggregation_Homo sapiens_R-HSA-76002	0.0296106	APP;SERPINA3;DAGLA;SERPINA1;SYK;SRC;IL2RB;CFL1;TIMP3;PFN1
	DNA damage response, signal transduction by p53 class mediator resulting in transcription of p21 class mediator (GO:0006978)	0.0339504	FOXM1;TP53;TP73
	Recycling pathway of L1_Homo sapiens_R-HSA-437239	0.0358709	RPS6KA4;SRC;KIF4A
	DNA damage response, signal transduction resulting in transcription (GO:0042772)	0.0381975	FOXM1;TP53;TP73
	Integrated Cancer Pathway WP1971	0.045424	PLK1;E2F1;TP53;CDC25A
	Parkin-Ubiquitin Proteasomal System pathway WP2359	0.045424	TUBA1C;TUBA1B;PSMC3;TUBB;TUBB4B

## Sheet: WA_MCF7_U
	Signaling Pathways	FDR	Genes
	NRF2 pathway WP2884	1.66138e-05	ABCC3;DNAJB1;TXNRD1;FTH1;ME1;HMOX1;SQSTM1;HSPA1A;FTL
	MAPK signaling pathway_Homo sapiens_hsa04010	4.00059e-05	DUSP3;HSPA1L;GADD45A;DUSP1;DDIT3;HSPA6;RAPGEF2;IKBKG;HSPA1B;GADD45G;HSPA1A
	MAPK Signaling Pathway WP382	0.000106089	DUSP3;HSPA1L;GADD45A;DUSP1;DDIT3;HSPA6;RAPGEF2;IKBKG;HSPA1B;HSPA1A
	Nuclear Receptors Meta-Pathway WP2882	0.000118142	ABCC3;DNAJB1;TXNRD1;FTH1;ME1;HMOX1;S100P;GCC1;SQSTM1;HSPA1A;FTL
	Estrogen signaling pathway_Homo sapiens_hsa04915	0.00783564	HSPA1L;HSPA6;ESR2;HSPA1B;HSPA1A
	Genotoxicity pathway WP4286	0.00964765	CDKN1A;GADD45A;RAPGEF2;HIST1H2BG
	Longevity regulating pathway - multiple species_Homo sapiens_hsa04213	0.0100136	HSPA1L;HSPA6;HSPA1B;HSPA1A
	p53 signaling pathway_Homo sapiens_hsa04115	0.0103619	CDKN1A;GADD45A;SESN2;GADD45G
	Parkin-Ubiquitin Proteasomal System pathway WP2359	0.0129521	HSPA1L;HSPA6;HSPA1B;HSPA1A
	regulation of tumor necrosis factor-mediated signaling pathway (GO:0010803)	0.0186799	TAX1BP1;IKBKG;HSPA1B;HSPA1A
	intrinsic apoptotic signaling pathway (GO:0097193)	0.0186799	CDKN1A;CEBPB;DDIT3;TRIB3;ZNF622
	intrinsic apoptotic signaling pathway in response to endoplasmic reticulum stress (GO:0070059)	0.0195167	CEBPB;DDIT3;TRIB3
	regulation of epidermal growth factor receptor signaling pathway (GO:0042058)	0.0195167	RHBDF1;ERRFI1;APP;PTK6
	signal transduction in response to DNA damage (GO:0042770)	0.0198651	GADD45A;SESN2;BATF
	ATM Signaling Pathway WP2516	0.0255939	CDKN1A;GADD45A;IKBKG
	positive regulation of tumor necrosis factor-mediated signaling pathway (GO:1903265)	0.0306533	HSPA1B;HSPA1A
	DNA damage response, signal transduction by p53 class mediator (GO:0030330)	0.0333178	CDKN1A;GADD45A;SESN2;BATF
	cytokine-mediated signaling pathway (GO:0019221)	0.0333178	CDKN1A;FOXC1;IFNGR1;HMOX1;TRIM25;RHOU;IKBKG;STX3;COMMD7;SQSTM1;BATF
	regulation of I-kappaB kinase/NF-kappaB signaling (GO:0043122)	0.0333178	RIOK3;HMOX1;TRIM25;IKBKG;RHOC;SQSTM1
	negative regulation of extrinsic apoptotic signaling pathway (GO:2001237)	0.0333178	PEA15;HMOX1;HSPA1B;HSPA1A
	negative regulation of intracellular signal transduction (GO:1902532)	0.0440246	DUSP3;DUSP1;RIOK3;DDIT3;TRIB3
	positive regulation of I-kappaB kinase/NF-kappaB signaling (GO:0043123)	0.0455944	APP;HMOX1;TRIM25;IKBKG;RHOC
	RIG-I/MDA5 mediated induction of IFN-alpha/beta pathways_Homo sapiens_R-HSA-168928	0.0484434	APP;TAX1BP1;TRIM25;IKBKG

## Sheet: WA_MCF7_D
	Signaling Pathways	FDR	Genes
	Interferon Signaling_Homo sapiens_R-HSA-913531	7.58708e-06	HERC5;IFITM3;MT2A;NUP188;NUP210;OAS2;OAS3;IFI6;TRIM25;EIF2AK2;ISG15;IFIT1
	Signaling by Rho GTPases_Homo sapiens_R-HSA-194315	1.0323e-05	CENPU;KIF14;CENPA;AURKB;NDC80;CENPF;PRC1;CENPK;KIF2C;KNTC1;CENPN;EVL;SPDL1;ECT2;BUB1;SPC24
	Integrated Cancer Pathway WP1971	9.76922e-05	BARD1;BLM;MYC;CHEK1;BCL2;CDK1
	Interferon alpha/beta signaling_Homo sapiens_R-HSA-909733	0.000394378	IFITM3;OAS2;OAS3;IFI6;ISG15;IFIT1
	Integrated Breast Cancer Pathway WP1984	0.000408239	BARD1;BLM;IRS1;MYC;CHEK1;BCL2;ESR1;DHTKD1;AURKA
	DNA damage response, signal transduction by p53 class mediator (GO:0030330)	0.000492282	CCNB1;TFDP1;CDK1;FOXM1;GTSE1;E2F7;AURKA
	signal transduction involved in mitotic G1 DNA damage checkpoint (GO:0072431)	0.000895874	CCNB1;TFDP1;CDK1;GTSE1;E2F7;AURKA
	type I interferon signaling pathway (GO:0060337)	0.00102174	IFITM3;OAS2;OAS3;IFI6;ISG15;IFIT1
	ATM Signaling Network in Development and Disease WP3878	0.00127602	MDC1;CHEK1;CDK1;BUB1;AURKB
	p53 signaling pathway_Homo sapiens_hsa04115	0.0013571	CCNB2;CCNB1;RRM2;CHEK1;CDK1;GTSE1
	regulation of signal transduction by p53 class mediator (GO:1901796)	0.00151651	BARD1;TPX2;RFC3;BLM;RMI2;CHEK1;AURKB;AURKA
	Negative regulators of RIG-I/MDA5 signaling_Homo sapiens_R-HSA-936440	0.00185445	IFIH1;HERC5;TRIM25;ISG15
	NS1 Mediated Effects on Host Pathways_Homo sapiens_R-HSA-168276	0.00296077	NUP188;NUP210;EIF2AK2;ISG15
	RIG-I/MDA5 mediated induction of IFN-alpha/beta pathways_Homo sapiens_R-HSA-168928	0.00534621	IFIH1;HERC5;APP;TRIM25;ISG15
	ATM Signaling Pathway WP2516	0.007108	MDC1;CCNB1;CHEK1;CDK1
	AMP-activated Protein Kinase (AMPK) Signaling WP1403	0.007108	CCNA2;CCNA1;CCNB1;ACACB;ELAVL1
	TGF-beta Signaling Pathway WP366	0.0206097	TRAP1;CCNB2;APP;TFDP1;MYC;CDK1
	NF-kB activation through FADD/RIP-1 pathway mediated by caspase-8 and -10_Homo sapiens_R-HSA-933543	0.0218945	IFIH1;TRIM25
	negative regulation of stress-activated protein kinase signaling cascade (GO:0070303)	0.0228296	MYC;FOXM1
	TRAF3-dependent IRF activation pathway_Homo sapiens_R-HSA-918233	0.0270486	IFIH1;TRIM25
	Cytokine Signaling in Immune system_Homo sapiens_R-HSA-1280215	0.032608	IFITM3;NUP188;NUP210;IRS1;IFI6;EIF2AK2;ISG15;IFIT1;HERC5;MT2A;OAS2;OAS3;TRIM25
	Mammary gland development pathway - Pregnancy and lactation (Stage 3 of 4) WP2817	0.0336228	GAL;MYC;ESR1 ????????
	Nucleotide-binding domain, leucine rich repeat containing receptor (NLR) signaling pathways_Homo sapiens_R-HSA-168643	0.0363398	APP;BCL2;TXNIP
	Interferon gamma signaling_Homo sapiens_R-HSA-877300	0.0436043	MT2A;OAS2;OAS3;TRIM25
	interferon-gamma-mediated signaling pathway (GO:0060333)	0.0458685	MT2A;OAS2;OAS3;TRIM25
	Type II interferon signaling (IFNG) WP619	0.0484554	IFI6;EIF2AK2;ISG15

## Sheet: WA_MDA231_U
	Signaling Pathways	FDR	Genes
	Pathways in cancer_Homo sapiens_hsa05200	0.00032837	CSF1R;LAMA5;HDAC1;SLC2A1;TGFA;ADCY3;PIK3R2;LAMC1;HIF1A;HSP90B1;RXRA;RAC2;PLCG2;E2F2;ITGAV;FADD;ARNT2;SMAD3;LAMB2;PRKCA;LAMB1;MSH6;CDK6;GNB1;CDK2;BIRC3
	Alpha 6 Beta 4 signaling pathway WP244	0.00354826	LAMA5;LAMB2;PIK3R2;PRKCA;LAMB1;LAMC1
	Thyroid hormone signaling pathway_Homo sapiens_hsa04919	0.00919432	KAT2A;RXRA;NOTCH1;HDAC1;SLC2A1;PLCG2;ITGAV;PIK3R2;PRKCA;HIF1A
	Interferon gamma signaling_Homo sapiens_R-HSA-877300	0.00920694	TRIM8;MT2A;IFNGR2;TRIM25;HLA-DRA;GBP2;CAMK2G;CD44;HLA-DPA1
	Glucagon signaling pathway_Homo sapiens_hsa04922	0.0105342	PPP3CB;CREB3L2;SLC2A1;CALM3;ITPR3;PYGL;PDHB;CAMK2G;ACACA
	interferon-gamma-mediated signaling pathway (GO:0060333)	0.0161504	TRIM8;MT2A;IFNGR2;TRIM25;HLA-DRA;GBP2;CAMK2G;CD44;HLA-DPA1
	Inflammatory Response Pathway WP453	0.017056	LAMA5;LAMB2;LAMB1;LAMC1;TNFRSF1B
	Insulin Signaling WP481	0.0225742	EHD1;ARHGAP33;RAC2;SLC2A1;INPPL1;FLOT2;PIK3R2;PRKCA;MAP3K6;PTPRF;MAPK13
	Focal Adhesion-PI3K-Akt-mTOR-signaling pathway WP3932	0.0269336	CSF1R;NGFR;LAMA5;LAMB2;SLC2A1;PIK3R2;LAMB1;LAMC1;ELAVL1;HIF1A;ACACA;HSP90B1;COL5A1;CREB3L2;GNB1;ITGAV
	Resolution of AP sites via the multiple-nucleotide patch replacement pathway_Homo sapiens_R-HSA-110373	0.0273643	RFC4;LIG1;PARP1;POLE2
	PI3K-Akt Signaling Pathway WP4172	0.0317202	CSF1R;NGFR;LAMA5;LAMB2;TGFA;PIK3R2;PRKCA;LAMB1;LAMC1;HSP90B1;RBL2;CDK6;CREB3L2;GNB1;COL6A1;CDK2;ITGAV
	PI3K-Akt signaling pathway_Homo sapiens_hsa04151	0.0328427	CSF1R;NGFR;LAMA5;LAMB2;PIK3R2;PRKCA;LAMB1;LAMC1;HSP90B1;RBL2;RXRA;CDK6;CREB3L2;GNB1;COL6A1;CDK2;ITGAV
	HIF-1 signaling pathway_Homo sapiens_hsa04066	0.0328427	IFNGR2;SLC2A1;PLCG2;PIK3R2;PRKCA;PDHB;HIF1A;CAMK2G
	VEGF signaling pathway_Homo sapiens_hsa04370	0.0328427	PPP3CB;RAC2;PLCG2;PIK3R2;PRKCA;MAPK13
	Interferon Signaling_Homo sapiens_R-HSA-913531	0.0347615	TRIM8;IFITM3;MT2A;IFITM2;IFNGR2;TRIM25;HLA-DRA;FLNB;GBP2;CAMK2G;CD44;HLA-DPA1
	Notch Signaling Pathway WP61	0.0361822	NCSTN;ITCH;NOTCH1;HDAC1;PIK3R2;HIF1A
	VEGFA-VEGFR2 Signaling Pathway WP3888	0.0412136	HDAC1;CAV1;PIK3R2;PRKCA;ACACA;ITCH;PLAU;CAPN2;TXNIP;MYH9;ITGAV;FLNB;FADD
	TGF-beta Signaling Pathway WP366	0.0420196	RBL2;APP;ITCH;TFDP1;SMAD3;HDAC1;CAV1;CDK1;PIK3R2
	TNF signaling pathway_Homo sapiens_hsa04668	0.0443492	ITCH;MLKL;CREB3L2;PIK3R2;FADD;TNFRSF1B;BIRC3;MAPK13

## Sheet: WA_MDA231_D
	Signaling Pathways	FDR	Genes
	Generic Transcription Pathway_Homo sapiens_R-HSA-212436	3.63993e-08	CDKN1A;UBE2D3;ZNF45;MED10;SESN2;EP300;ZNF324;JUNB;ZFP37;ZNF484;CSNK2A2;ZFP69B;FOS;PRKAB1;MED26;MED6;RRAGC;RRAGD;DDIT4;ZNF317;SGK1;ZNF234;ZNF473;ZNF23;POLR2A;UBC;ZKSCAN3;ZNF669;ZNF227;POLR2J;ZNF263;ZNF383;TAF12;ZNF184;TAF13;GADD45A;TXNRD1;NR1H4;GTF2H1;ZNF77;NR4A2;CDK7;BCL6;ZNF419;JMY;ZNF416;LAMTOR1;ZNF697;RAD9A;ZNF211
	Nuclear Receptors Meta-Pathway WP2882	1.60636e-06	HSP90AB1;SRXN1;SLC2A3;IRS2;SLC7A11;FOXO1;DNAJB1;RGS2;ARL5B;SERTAD2;HMOX1;EP300;HES1;JUNB;PPARGC1A;EGR1;GADD45B;TXNRD1;NR1H4;PTGR1;MAFG;MAFF;S100P;SQSTM1;NFE2L2;HSPA1A;HBEGF
	Recruitment and ATM-mediated phosphorylation of repair and signaling proteins at DNA double strand breaks_Homo sapiens_R-HSA-5693565	1.80608e-05	HIST1H2BN;HIST1H4A;HIST1H2BO;HIST1H2BJ;UBC;H2AFX;HIST1H2BK;HIST2H2BE;HIST1H2BD;HIST1H2BC
	Genotoxicity pathway WP4286	2.00003e-05	HIST1H2BN;CDKN1A;MEX3B;SERTAD1;GADD45A;ID2;CBLB;PPM1D;PRKAB1;DUSP14;HIST1H2BC
	TCF dependent signaling in response to WNT_Homo sapiens_R-HSA-201681	2.46646e-05	HIST1H2BN;HIST2H2AA3;GSK3B;HIST1H2BO;HIST1H2BJ;CSNK2A2;H2AFX;HIST1H2BK;HIST2H2BE;HIST2H2AC;HIST1H4A;PSMC4;UBC;DVL2;EP300;HIST1H2AC;HIST1H2BD;HIST1H2BC
	NRF2 pathway WP2884	0.000102149	EGR1;HSP90AB1;SRXN1;TXNRD1;SLC2A3;SLC7A11;PTGR1;DNAJB1;MAFG;MAFF;HMOX1;SQSTM1;NFE2L2;HSPA1A;HBEGF
	FoxO signaling pathway_Homo sapiens_hsa04068	0.000563342	CDKN1A;GABARAPL1;GADD45B;GADD45A;IRS2;PRKAB1;SIRT1;FOXO1;GADD45G;BCL2L11;BCL6;EP300;SGK1
	Longevity regulating pathway - multiple species_Homo sapiens_hsa04213	0.00260975	HSPA1L;HSPA6;IRS2;PRKAB1;SIRT1;FOXO1;HSPA1B;HSPA1A
	Signaling by Wnt_Homo sapiens_R-HSA-195721	0.00289533	HIST1H2BN;HIST2H2AA3;GSK3B;HIST1H2BO;HIST1H2BJ;CSNK2A2;H2AFX;HIST1H2BK;HIST2H2BE;HIST2H2AC;HIST1H4A;PSMC4;UBC;DVL2;EP300;HIST1H2AC;HIST1H2BD;HIST1H2BC
	Photodynamic therapy-induced AP-1 survival signaling. WP3611	0.00338297	CDKN1A;BCL2L11;FOS;JUNB;NFE2L2;MCL1;HBEGF
	Photodynamic therapy-induced NFE2L2 (NRF2) survival signaling WP3612	0.00375152	SRXN1;EPHX1;HMOX1;FOS;NFE2L2
	Parkin-Ubiquitin Proteasomal System pathway WP2359	0.00413128	HSPA9;TUBB2A;HSPA1L;PSMC4;TUBB3;HSPA6;HSPA1B;HSPA1A
	Androgen receptor signaling pathway WP138	0.00456726	GSK3B;CDKN1A;EP300;RNF4;SIRT1;ETV5;FOXO1;RHOB;RAD9A
	intrinsic apoptotic signaling pathway (GO:0097193)	0.00490952	CDKN1A;CEBPB;BCL2L11;DDIT3;JMY;TRIB3;ZNF622;RRP8;MCL1;ATF4
	insulin receptor signaling pathway (GO:0008286)	0.00600306	ATP6V1G1;ATP6V0B;ATP6V1B2;IRS2;ATP6V0D1;ATP6V1D;FOXO1;ATP6V1C1
	regulation of TOR signaling (GO:0032006)	0.00600306	FLCN;RRAGC;RRAGD;DDIT4;UBR2;LAMTOR1;SIRT1;ARNTL
	regulation of tumor necrosis factor-mediated signaling pathway (GO:0010803)	0.0101354	HIST1H2BJ;SPHK1;UBC;OTULIN;IKBKG;HSPA1B;HSPA1A
	negative regulation of TOR signaling (GO:0032007)	0.0101354	FLCN;SESN2;DDIT4;UBR2;SIRT1;ARNTL
	Pathways Affected in Adenoid Cystic Carcinoma WP3651	0.0117913	CEBPA;KANSL1;ARID5B;EP300;ARID4B;BCOR;KDM6A
	Signaling by Insulin receptor_Homo sapiens_R-HSA-74752	0.0127091	DUSP5;ATP6V1G1;ATP6V0B;IRS2;PRKAB1;RRAGC;PSMC4;RRAGD;UBC;PEA15;ATP6V1B2;TRIB3;LAMTOR1;ATP6V0D1;ATP6V1D;ATP6V1C1;HBEGF
	Breast cancer pathway WP4262	0.0148148	GSK3B;CDKN1A;GADD45B;HEY1;GADD45A;CSNK2A2;HEY2;DVL2;HES1;FOS;GADD45G
	MAPK signaling pathway_Homo sapiens_hsa04010	0.0151172	DUSP5;GADD45B;HSPA1L;GADD45A;HSPA6;FOS;GADD45G;DDIT3;MKNK2;CD14;IKBKG;MAP3K14;HSPA1B;ATF4;HSPA1A
	negative regulation of intrinsic apoptotic signaling pathway (GO:2001243)	0.0164277	DNAJA1;XBP1;SNAI1;SIRT1;NFE2L2;MCL1;HSPA1A
	IL-4 Signaling Pathway WP395	0.0179591	CEBPA;CEBPB;NFIL3;EP300;IRS2;FOS
	Insulin Signaling WP481	0.0179591	GSK3B;EGR1;XBP1;RRAD;TRIB3;IRS2;CBLB;FOS;SGK1;MAP3K14;FOXO1
	Longevity regulating pathway - mammal_Homo sapiens_hsa04211	0.0190151	ATG101;SESN2;IRS2;PPARGC1A;PRKAB1;SIRT1;FOXO1;ATF4
	Estrogen signaling pathway_Homo sapiens_hsa04915	0.022921	HSP90AB1;HSPA1L;HSPA6;FOS;HSPA1B;ATF4;HSPA1A;HBEGF
	Glucagon signaling pathway_Homo sapiens_hsa04922	0.022921	CRTC2;EP300;SIK1;PPARGC1A;PRKAB1;SIRT1;FOXO1;ATF4
	AMPK signaling pathway_Homo sapiens_hsa04152	0.022921	CRTC2;PFKFB3;IRS2;PPP2R2A;PPARGC1A;PRKAB1;ELAVL1;SIRT1;FOXO1
	ATM Signaling Pathway WP2516	0.0236646	CDKN1A;GADD45A;H2AFX;IKBKG;RAD9A
	Notch signaling involved in heart development (GO:0061314)	0.0238704	HEY1;HEY2;SNAI1
	regulation of endoplasmic reticulum stress-induced intrinsic apoptotic signaling pathway (GO:1902235)	0.0238704	XBP1;BCL2L11;DDIT3;HSPA1A
	regulation of I-kappaB kinase/NF-kappaB signaling (GO:0043122)	0.0238704	RIPK2;RIOK3;NR1H4;SIRT1;ZC3H12A;UBC;PELI1;HMOX1;TRIM25;IKBKG;PIM2;SQSTM1;MAP3K14
	p75NTR recruits signalling complexes_Homo sapiens_R-HSA-209543	0.0248939	RIPK2;UBC;SQSTM1
	Notch Signaling Pathway WP61	0.0284099	GSK3B;CDKN1A;HEY1;HEY2;EP300;HES1
	Interleukin-1 signaling_Homo sapiens_R-HSA-446652	0.0286103	RIPK2;UBC;PELI1;IKBKG;SQSTM1
	negative regulation of intracellular signal transduction (GO:1902532)	0.0296342	FLCN;RIOK3;DDIT3;ZC3H12A;DDIT4;NR1H4;TRIB3;UBR2;SIRT1;MCL1;ARNTL
	regulation of signal transduction by p53 class mediator (GO:1901796)	0.0302656	TAF12;TAF13;UBC;CSNK2A2;JMY;EP300;TAF7;RPF2;PRKAB1;RAD9A
	Notch signaling pathway (GO:0007219)	0.0326985	HEY1;UBC;HEY2;SNAI1;EP300;HES1
	TGF-beta Signaling Pathway WP366	0.0367818	APP;CDKN1A;SNIP1;FOSB;EP300;SIK1;FOS;JUNB;ATF3
	Activated TLR4 signalling_Homo sapiens_R-HSA-166054	0.0372125	APP;RIPK2;UBE2D3;UBC;PELI1;CD14;IKBKG;FOS
	I-kappaB kinase/NF-kappaB signaling (GO:0007249)	0.0374231	RIPK2;NKIRAS1;UBC;CD14;IKBKG;MAP3K14
	intrinsic apoptotic signaling pathway in response to endoplasmic reticulum stress (GO:0070059)	0.0386133	CEBPB;DDIT3;TRIB3;ATF4
	androgen receptor signaling pathway (GO:0030521)	0.039134	KDM3A;CDK7;RNF4;PPARGC1A;NKX3-1
	p75NTR signals via NF-kB_Homo sapiens_R-HSA-193639	0.0400971	RIPK2;UBC;SQSTM1
	Factors and pathways affecting insulin-like growth factor (IGF1)-Akt signaling WP3850	0.0421508	GSK3B;TNFSF9;PPARGC1A;PRKAB1
	IL17 signaling pathway WP2112	0.0421508	GSK3B;CEBPB;IKBKG;MAP3K14
	Apoptosis Modulation and Signaling WP1772	0.0421508	BCL2L11;BAG3;PEA15;FOS;MAP3K14;MCL1;HSPA1A
	ErbB Signaling Pathway WP673	0.0421508	GSK3B;CDKN1A;BCL2L11;ABL2;CBLB;FOXO1;HBEGF
	p53 signaling pathway_Homo sapiens_hsa04115	0.0434109	CDKN1A;GADD45B;GADD45A;SESN2;PPM1D;GADD45G
	Corticotropin-releasing hormone signaling pathway WP2355	0.045657	NR4A2;FOSL1;GSK3B;FOSB;FOS;JUNB;FOSL2
	Brain-Derived Neurotrophic Factor (BDNF) signaling pathway WP2380	0.0477157	GSK3B;EGR1;EGR2;BCL2L11;IRS2;IKBKG;FOS;EIF2S2;SQSTM1
	intrinsic apoptotic signaling pathway by p53 class mediator (GO:0072332)	0.0482616	DDIT4;JMY;EP300;SIRT1;RRP8

## Sheet: I3C_MCF7_U
	Signaling Pathways	FDR	Genes
	ER-Phagosome pathway_Homo sapiens_R-HSA-1236974	0.000921610267688619	PSMD9;PSMD12;HLA-H;PSMD13;PSMD3;TAP2;HLA-B;HLA-F;HLA-G;PSMA7
	Apoptosis_Homo sapiens_R-HSA-109581	0.00832451891754783	PSMD12;PSMD13;DAPK3;TNFRSF10A;HMGB1;PSMA7;PSMD9;LMNA;PSMD3;E2F1;CYCS;PMAIP1;CD14
	Endosomal/Vacuolar pathway_Homo sapiens_R-HSA-1236977	0.00912834776184782	HLA-H;HLA-B;HLA-F;HLA-G
	Parkin-Ubiquitin Proteasomal System pathway WP2359	0.00806514044201773	PSMD9;PSMD12;TUBB2A;PSMD13;PSMD3;UBE2G2;UBE2J2;SEPT5;TUBA4A
	Nuclear Receptors Meta-Pathway WP2882	0.0106539472635469	IL11;GADD45B;TSC22D3;GSTP1;MGST1;AHR;SULT1A1;RGS2;SLC6A8;MAFG;ENC1;MAFF;CYP1A1;CYP1B1;JUNB;CES2;SLC39A4;BIRC3;HBEGF
	Myometrial Relaxation and Contraction Pathways WP289	0.0318596188003637	ACTA1;RGS2;CREB1;CRCP;GNG4;MAFF;GNB4;PLCG1;FOS;ATF3;ETS2
	positive regulation of apoptotic signaling pathway (GO:2001235)	0.0140265000989956	MLLT11;TRAF7;PINK1;FAM162A;PLAUR;PPIF;PMAIP1;MMP9;NKX3-1
	regulation of apoptotic process (GO:0042981)	0.0140265000989956	STEAP3;BEX2;GSTP1;HMGB1;ADAMTSL4;FAM162A;PERP;E2F1;SAP18;CYP1B1;PMAIP1;TXNDC5;CTSB;TGM2;MBD4;GADD45B;GADD45A;SPHK1;SIGMAR1;DAPK3;PLAUR;NME2;LILRB1;TNFRSF10A;WDR73;MMP9;GADD45G;MLLT11;DNAJC3;PINK1;ALB;PPIF;TARDBP;GAS6;SGK1;FGFR3;BIRC3
	apoptotic cell clearance (GO:0043277)	0.0356527401157671	TMX3;HMGB1;GAS6;TXNDC5;TGM2
	apoptotic process (GO:0006915)	0.0356527401157671	APP;TNFSF14;GADD45A;ITGB2;DAPK3;TSC2;TNFRSF10A;AHR;TRAF7;ERCC2;PPIF;PDCD4;PMAIP1;CD14;ZNF385A
	positive regulation of apoptotic process (GO:0043065)	0.0164429374936718	GADD45B;GADD45A;DAPK3;LILRB1;HMGB1;GADD45G;MLLT11;TRAF7;MYBBP1A;ADAMTSL4;FAM162A;ZC3H12A;E2F1;CYCS;SAP18;CYP1B1;PMAIP1;TGM2;NKX3-1
	positive regulation of intracellular signal transduction (GO:1902533)	0.0181290668773809	BECN1;APP;ECM1;DUSP19;HMGB1;FGF9;CCL5;TRIM25;PMAIP1;CD14;NKX3-1;HEXIM1;IL11;MIB2;TNFRSF10A;TRAF7;PINK1;TRIM13;PDCD4;RBCK1;GAS6;FGFR3;HCST;BIRC3;HBEGF
	regulation of intrinsic apoptotic signaling pathway (GO:2001242)	0.0173849536955213	PINK1;PLAUR;PPIF;PMAIP1;NOC2L;MMP9;NKX3-1
	regulation of cell cycle (GO:0051726)	0.0140265000989956	TSPYL2;MBD4;BEX2;GADD45B;GADD45A;DAPK3;HNRNPU;TSC2;LILRB1;FOXM1;GADD45G;SDCBP;PDCD4;TARDBP;JUNB;LIN52
	negative regulation of intrinsic apoptotic signaling pathway (GO:2001243)	0.0476361716563854	PINK1;PLAUR;PPIF;HYOU1;SOD2;NOC2L;MMP9

[truncated: 9 more sheets: I3C_MCF7_D, I3C_T47D_U, I3C_T47D_D, I3C_ZR751_U, I3C_ZR751_D, I3C_MDA231_U, I3C_MDA231_D, I3C_MDA436_U, I3C_MDA436_D]
